# Supplementary material for: The species of Haplothrips (Thysanoptera, Phlaeothripinae) and related genera recorded from the Hawaiian Islands
Source: Zookeys. 2017 Mar 21;(662):79–92. doi: 10.3897/zookeys.662.12107 (PMC5539360; doi:10.3897/zookeys.662.12107)
Supplement: XML Treatment for Androthrips ramachandrai [file zookeys.662.12107-treatment2.xml]

<!DOCTYPE tp:taxon-treatment
  PUBLIC "-//TaxonX//DTD Taxonomic Treatment Publishing DTD v0 20100105//EN" "tax-treatment-NSO.dtd">
<tp:taxon-treatment xmlns:tp="http://www.plazi.org/taxpub"><tp:treatment-meta><kwd-group><label>Taxon classification</label><kwd><named-content xmlns:xlink="http://www.w3.org/1999/xlink" content-type="kingdom">Animalia</named-content></kwd><kwd><named-content xmlns:xlink="http://www.w3.org/1999/xlink" content-type="order">Thysanoptera</named-content></kwd><kwd><named-content xmlns:xlink="http://www.w3.org/1999/xlink" content-type="family">Phlaeothripidae</named-content></kwd></kwd-group><mixed-citation publication-type="journal"><person-group><name><surname>Mound</surname><given-names>Laurence A.</given-names></name><name><surname>Matsunaga</surname><given-names>Janis N.</given-names></name></person-group><article-title>The species of <italic><tp:taxon-name><tp:taxon-name-part taxon-name-part-type="genus" reg="Haplothrips">Haplothrips</tp:taxon-name-part></tp:taxon-name></italic> (<tp:taxon-name><tp:taxon-name-part taxon-name-part-type="order">Thysanoptera</tp:taxon-name-part></tp:taxon-name>, <tp:taxon-name><tp:taxon-name-part taxon-name-part-type="subfamily">Phlaeothripinae</tp:taxon-name-part></tp:taxon-name>) and related genera recorded from the Hawaiian Islands</article-title><source>Zookeys</source><day>21</day><month>3</month><year>2017</year><volume>2017</volume><issue>662</issue><fpage>79</fpage><lpage>92</lpage><pub-id pub-id-type="doi">10.3897/zookeys.662.12107</pub-id></mixed-citation></tp:treatment-meta><tp:nomenclature><tp:taxon-name>
              <tp:taxon-name-part taxon-name-part-type="genus" reg="Androthrips">Androthrips</tp:taxon-name-part>
              <tp:taxon-name-part taxon-name-part-type="species" reg="ramachandrai">ramachandrai</tp:taxon-name-part>
            </tp:taxon-name><tp:taxon-authority>Karny</tp:taxon-authority></tp:nomenclature><tp:treatment-sec sec-type="remarks" id="SECID0EDYAE"><title>Remarks.</title><p>Described from India, this species has been reported from warmer parts of the Americas living in the leaf galls of <italic><tp:taxon-name><tp:taxon-name-part taxon-name-part-type="genus" reg="Gynaikothrips">Gynaikothrips</tp:taxon-name-part></tp:taxon-name></italic> species on <italic><tp:taxon-name><tp:taxon-name-part taxon-name-part-type="genus" reg="Ficus">Ficus</tp:taxon-name-part></tp:taxon-name></italic> trees (<xref ref-type="bibr" rid="B4">Boyd and Held 2006</xref>). In common with other members of the genus <italic><tp:taxon-name><tp:taxon-name-part taxon-name-part-type="genus" reg="Androthrips">Androthrips</tp:taxon-name-part></tp:taxon-name></italic>, it has enlarged fore femora with a small tubercle at the base on the inner margin (Fig. <xref ref-type="fig" rid="F1">5</xref>). In contrast to some similar members of this genus the hind tibiae are dark brown, although antennal <!--PageBreak--><!--PageBreak-->segments III–V are yellow. It is a predator of gall-inducing thrips (<xref ref-type="bibr" rid="B7">Melo et al. 2013</xref>), and in Australia has been found in galls induced by various species of <tp:taxon-name><tp:taxon-name-part taxon-name-part-type="family">Phlaeothripidae</tp:taxon-name-part></tp:taxon-name>. On Hawaii, in the vicinity of Hilo, it has been found twice on the leaves of <italic><tp:taxon-name><tp:taxon-name-part taxon-name-part-type="genus" reg="Ficus">Ficus</tp:taxon-name-part></tp:taxon-name></italic>.</p></tp:treatment-sec><tp:treatment-sec><!--Section generated to contain objects referenced in tp:taxon-treatment.--><fig id="F1" position="float" orientation="portrait"><label>Figures 1–10.</label><caption><p>Haplothripine species from Hawaii. <bold>1</bold> <italic><tp:taxon-name><tp:taxon-name-part taxon-name-part-type="genus" reg="Bamboosiella">Bamboosiella</tp:taxon-name-part> <tp:taxon-name-part taxon-name-part-type="species" reg="cingulata">cingulata</tp:taxon-name-part></tp:taxon-name></italic> female <bold>2</bold> <italic><tp:taxon-name><tp:taxon-name-part taxon-name-part-type="genus" reg="Karnyothrips">Karnyothrips</tp:taxon-name-part> <tp:taxon-name-part taxon-name-part-type="species" reg="melaleucus">melaleucus</tp:taxon-name-part></tp:taxon-name></italic> female <bold>3</bold> <italic><tp:taxon-name><tp:taxon-name-part taxon-name-part-type="genus" reg="Bamboosiella">B.</tp:taxon-name-part> <tp:taxon-name-part taxon-name-part-type="species" reg="cingulata">cingulata</tp:taxon-name-part></tp:taxon-name></italic> head <bold>4</bold> <italic><tp:taxon-name><tp:taxon-name-part taxon-name-part-type="genus" reg="Haplothrips">Haplothrips</tp:taxon-name-part> <tp:taxon-name-part taxon-name-part-type="species" reg="leucanthemi">leucanthemi</tp:taxon-name-part></tp:taxon-name></italic> head (maxillary stylet indicated) <bold>5</bold> <italic><tp:taxon-name><tp:taxon-name-part taxon-name-part-type="genus" reg="Androthrips">Androthrips</tp:taxon-name-part> <tp:taxon-name-part taxon-name-part-type="species" reg="ramachandrai">ramachandrai</tp:taxon-name-part></tp:taxon-name></italic> female head and fore leg <bold>6</bold> <italic><tp:taxon-name><tp:taxon-name-part taxon-name-part-type="genus" reg="Dolichothrips">Dolichothrips</tp:taxon-name-part> <tp:taxon-name-part taxon-name-part-type="species" reg="franae">franae</tp:taxon-name-part></tp:taxon-name></italic> head and pronotum <bold>7</bold> <italic><tp:taxon-name><tp:taxon-name-part taxon-name-part-type="genus" reg="Dolichothrips">D.</tp:taxon-name-part> <tp:taxon-name-part taxon-name-part-type="species" reg="indicus">indicus</tp:taxon-name-part></tp:taxon-name></italic> head and pronotum (maxillary bridge indicated) <bold>8</bold> <italic><tp:taxon-name><tp:taxon-name-part taxon-name-part-type="genus" reg="Dolichothrips">D.</tp:taxon-name-part> <tp:taxon-name-part taxon-name-part-type="species" reg="indicus">indicus</tp:taxon-name-part></tp:taxon-name></italic> mouth cone and prosternites <bold>9</bold> <italic><tp:taxon-name><tp:taxon-name-part taxon-name-part-type="genus" reg="Podothrips">Podothrips</tp:taxon-name-part> <tp:taxon-name-part taxon-name-part-type="species" reg="lucasseni">lucasseni</tp:taxon-name-part></tp:taxon-name></italic> prosternum <bold>10</bold> <italic><tp:taxon-name><tp:taxon-name-part taxon-name-part-type="genus" reg="Haplothrips">Haplothrips</tp:taxon-name-part> <tp:taxon-name-part taxon-name-part-type="species" reg="davisi">davisi</tp:taxon-name-part></tp:taxon-name></italic> prosternum (basisterna indicated by arrows .</p></caption><graphic xmlns:xlink="http://www.w3.org/1999/xlink" xlink:href="zookeys-662-079-g001.jpg" position="float" orientation="portrait" xlink:type="simple" id="oo_127651.jpg"/></fig></tp:treatment-sec><ref-list><ref id="B4"><mixed-citation xmlns:xlink="http://www.w3.org/1999/xlink" xlink:type="simple">
          <person-group><name name-style="western"><surname>Boyd</surname><given-names>DW</given-names></name><name name-style="western"><surname>Held</surname><given-names>DW</given-names></name></person-group> (<year>2006</year>) <article-title><italic><tp:taxon-name><tp:taxon-name-part taxon-name-part-type="genus">Androthrips</tp:taxon-name-part> <tp:taxon-name-part taxon-name-part-type="species">ramachandrai</tp:taxon-name-part></tp:taxon-name></italic> (<tp:taxon-name><tp:taxon-name-part taxon-name-part-type="order">Thysanoptera</tp:taxon-name-part></tp:taxon-name>: <tp:taxon-name><tp:taxon-name-part taxon-name-part-type="family">Phlaeothripidae</tp:taxon-name-part></tp:taxon-name>): An introduced thrips in the United States</article-title>. <source>Florida Entomologist</source> <volume>89</volume>: <fpage>455</fpage>–<lpage>458</lpage>. <ext-link xlink:type="simple" ext-link-type="doi" xlink:href="10.1653/0015-4040(2006)89[455:ARTPAI]2.0.CO;2">https://doi.org/10.1653/0015-4040(2006)89[455:ARTPAI]2.0.CO;2</ext-link></mixed-citation></ref><ref id="B7"><mixed-citation xmlns:xlink="http://www.w3.org/1999/xlink" xlink:type="simple">
          <person-group><name name-style="western"><surname>Melo</surname><given-names>FS</given-names></name><name name-style="western"><surname>Cavalleri</surname><given-names>A</given-names></name><name name-style="western"><surname>Mendonça</surname><given-names>Jr. MS</given-names></name></person-group> (<year>2013</year>) <article-title>Predation of <italic><tp:taxon-name><tp:taxon-name-part taxon-name-part-type="genus">Gynaikothrips</tp:taxon-name-part> <tp:taxon-name-part taxon-name-part-type="species">uzeli</tp:taxon-name-part></tp:taxon-name></italic> (<tp:taxon-name><tp:taxon-name-part taxon-name-part-type="order">Thysanoptera</tp:taxon-name-part></tp:taxon-name>: <tp:taxon-name><tp:taxon-name-part taxon-name-part-type="family">Phlaeothripidae</tp:taxon-name-part></tp:taxon-name>) by <italic><tp:taxon-name><tp:taxon-name-part taxon-name-part-type="genus">Androthrips</tp:taxon-name-part> <tp:taxon-name-part taxon-name-part-type="species">ramachandrai</tp:taxon-name-part></tp:taxon-name></italic> (<tp:taxon-name><tp:taxon-name-part taxon-name-part-type="order">Thysanoptera</tp:taxon-name-part></tp:taxon-name>: <tp:taxon-name><tp:taxon-name-part taxon-name-part-type="family">Phlaeothripidae</tp:taxon-name-part></tp:taxon-name>).</article-title> <source>Florida Entomologist</source> <volume>96</volume>: <fpage>859</fpage>–<lpage>863</lpage>. <ext-link xlink:type="simple" ext-link-type="doi" xlink:href="10.1653/024.096.0320">https://doi.org/10.1653/024.096.0320</ext-link></mixed-citation></ref></ref-list></tp:taxon-treatment>
