# Supplementary material for: The species of Haplothrips (Thysanoptera, Phlaeothripinae) and related genera recorded from the Hawaiian Islands
Source: Zookeys. 2017 Mar 21;(662):79–92. doi: 10.3897/zookeys.662.12107 (PMC5539360; doi:10.3897/zookeys.662.12107)
Supplement: XML Treatment for Apterygothrips remotus [file zookeys.662.12107-treatment3.xml]

<!DOCTYPE tp:taxon-treatment
  PUBLIC "-//TaxonX//DTD Taxonomic Treatment Publishing DTD v0 20100105//EN" "tax-treatment-NSO.dtd">
<tp:taxon-treatment xmlns:tp="http://www.plazi.org/taxpub"><tp:treatment-meta><kwd-group><label>Taxon classification</label><kwd><named-content xmlns:xlink="http://www.w3.org/1999/xlink" content-type="kingdom">Animalia</named-content></kwd><kwd><named-content xmlns:xlink="http://www.w3.org/1999/xlink" content-type="order">Thysanoptera</named-content></kwd><kwd><named-content xmlns:xlink="http://www.w3.org/1999/xlink" content-type="family">Phlaeothripidae</named-content></kwd></kwd-group><mixed-citation publication-type="journal"><person-group><name><surname>Mound</surname><given-names>Laurence A.</given-names></name><name><surname>Matsunaga</surname><given-names>Janis N.</given-names></name></person-group><article-title>The species of <italic><tp:taxon-name><tp:taxon-name-part taxon-name-part-type="genus" reg="Haplothrips">Haplothrips</tp:taxon-name-part></tp:taxon-name></italic> (<tp:taxon-name><tp:taxon-name-part taxon-name-part-type="order">Thysanoptera</tp:taxon-name-part></tp:taxon-name>, <tp:taxon-name><tp:taxon-name-part taxon-name-part-type="subfamily">Phlaeothripinae</tp:taxon-name-part></tp:taxon-name>) and related genera recorded from the Hawaiian Islands</article-title><source>Zookeys</source><day>21</day><month>3</month><year>2017</year><volume>2017</volume><issue>662</issue><fpage>79</fpage><lpage>92</lpage><pub-id pub-id-type="doi">10.3897/zookeys.662.12107</pub-id></mixed-citation></tp:treatment-meta><tp:nomenclature><tp:taxon-name>
              <tp:taxon-name-part taxon-name-part-type="genus" reg="Apterygothrips">Apterygothrips</tp:taxon-name-part>
              <tp:taxon-name-part taxon-name-part-type="species" reg="remotus">remotus</tp:taxon-name-part>
            </tp:taxon-name><tp:taxon-authority>(Bianchi)</tp:taxon-authority></tp:nomenclature><tp:treatment-sec sec-type="remarks" id="SECID0E31AE"><title>Remarks.</title><p>Described in the genus <italic><tp:taxon-name><tp:taxon-name-part taxon-name-part-type="genus" reg="Pseudocryptothrips">Pseudocryptothrips</tp:taxon-name-part></tp:taxon-name></italic>, but subsequently redescribed and transferred to <italic><tp:taxon-name><tp:taxon-name-part taxon-name-part-type="genus" reg="Apterygothrips">Apterygothrips</tp:taxon-name-part></tp:taxon-name></italic> by <xref ref-type="bibr" rid="B20">Sakimura and Bianchi (1977)</xref>, this species apparently remains known only from the original three females that were collected on Haleakala, Maui. These specimens were described as apterae, lacking ocelli, with the mesopresternum reduced to a pair of small lateral triangles, antennal segment III with one sense cone and segment IV with two, and all the major setae with their apices pointed.</p></tp:treatment-sec><ref-list><ref id="B20"><mixed-citation xmlns:xlink="http://www.w3.org/1999/xlink" xlink:type="simple">
          <person-group><name name-style="western"><surname>Sakimura</surname><given-names>K</given-names></name><name name-style="western"><surname>Bianchi</surname><given-names>FA</given-names></name></person-group> (<year>1977</year>) <article-title>A review of the Hawaiian species of <tp:taxon-name><tp:taxon-name-part taxon-name-part-type="subfamily">Idolothripinae</tp:taxon-name-part></tp:taxon-name> (<tp:taxon-name><tp:taxon-name-part taxon-name-part-type="family">Phlaeothripidae</tp:taxon-name-part></tp:taxon-name>: <tp:taxon-name><tp:taxon-name-part taxon-name-part-type="order">Thysanoptera</tp:taxon-name-part></tp:taxon-name>).</article-title> <source>Proceedings of the Hawaiian Entomological Society</source> <volume>22</volume>: <fpage>495</fpage>–<lpage>523</lpage>.</mixed-citation></ref></ref-list></tp:taxon-treatment>
