# Supplementary material for: The species of Haplothrips (Thysanoptera, Phlaeothripinae) and related genera recorded from the Hawaiian Islands
Source: Zookeys. 2017 Mar 21;(662):79–92. doi: 10.3897/zookeys.662.12107 (PMC5539360; doi:10.3897/zookeys.662.12107)
Supplement: XML Treatment for Dolichothrips indicus [file zookeys.662.12107-treatment5.xml]

<!DOCTYPE tp:taxon-treatment
  PUBLIC "-//TaxonX//DTD Taxonomic Treatment Publishing DTD v0 20100105//EN" "tax-treatment-NSO.dtd">
<tp:taxon-treatment xmlns:tp="http://www.plazi.org/taxpub"><tp:treatment-meta><kwd-group><label>Taxon classification</label><kwd><named-content xmlns:xlink="http://www.w3.org/1999/xlink" content-type="kingdom">Animalia</named-content></kwd><kwd><named-content xmlns:xlink="http://www.w3.org/1999/xlink" content-type="order">Thysanoptera</named-content></kwd><kwd><named-content xmlns:xlink="http://www.w3.org/1999/xlink" content-type="family">Phlaeothripidae</named-content></kwd></kwd-group><mixed-citation publication-type="journal"><person-group><name><surname>Mound</surname><given-names>Laurence A.</given-names></name><name><surname>Matsunaga</surname><given-names>Janis N.</given-names></name></person-group><article-title>The species of <italic><tp:taxon-name><tp:taxon-name-part taxon-name-part-type="genus" reg="Haplothrips">Haplothrips</tp:taxon-name-part></tp:taxon-name></italic> (<tp:taxon-name><tp:taxon-name-part taxon-name-part-type="order">Thysanoptera</tp:taxon-name-part></tp:taxon-name>, <tp:taxon-name><tp:taxon-name-part taxon-name-part-type="subfamily">Phlaeothripinae</tp:taxon-name-part></tp:taxon-name>) and related genera recorded from the Hawaiian Islands</article-title><source>Zookeys</source><day>21</day><month>3</month><year>2017</year><volume>2017</volume><issue>662</issue><fpage>79</fpage><lpage>92</lpage><pub-id pub-id-type="doi">10.3897/zookeys.662.12107</pub-id></mixed-citation></tp:treatment-meta><tp:nomenclature><tp:taxon-name>
              <tp:taxon-name-part taxon-name-part-type="genus" reg="Dolichothrips">Dolichothrips</tp:taxon-name-part>
              <tp:taxon-name-part taxon-name-part-type="species" reg="indicus">indicus</tp:taxon-name-part>
            </tp:taxon-name><tp:taxon-authority>(Hood)</tp:taxon-authority></tp:nomenclature><tp:treatment-sec sec-type="remarks" id="SECID0E6DAG"><title>Remarks.</title><p>Although described from India, this species has been found widely across the Pacific, including Japan, Taiwan, Guam, New Caledonia, and French Polynesia (<xref ref-type="bibr" rid="B13">Mound and Okajima 2015</xref>). On Hawaii it has been found established on the leaves of <italic><tp:taxon-name><tp:taxon-name-part taxon-name-part-type="genus" reg="Macaranga">Macaranga</tp:taxon-name-part> <tp:taxon-name-part taxon-name-part-type="species" reg="tanarius">tanarius</tp:taxon-name-part></tp:taxon-name></italic>, but is not recorded from any of the other Hawaiian Islands. It was recorded in the “Hawaiian all-species checklist database” (<xref ref-type="bibr" rid="B3">Bishop Museum 2002</xref>) under the synonymic name <italic><tp:taxon-name><tp:taxon-name-part taxon-name-part-type="genus" reg="Dolichothrips">Dolichothrips</tp:taxon-name-part> <tp:taxon-name-part taxon-name-part-type="species" reg="nesius">nesius</tp:taxon-name-part></tp:taxon-name></italic> Stannard.</p></tp:treatment-sec><ref-list><ref id="B13"><mixed-citation xmlns:xlink="http://www.w3.org/1999/xlink" xlink:type="simple">
          <person-group><name name-style="western"><surname>Mound</surname><given-names>LA</given-names></name><name name-style="western"><surname>Okajima</surname><given-names>S</given-names></name></person-group> (<year>2015</year>) <article-title>Taxonomic Studies on <italic><tp:taxon-name><tp:taxon-name-part taxon-name-part-type="genus">Dolichothrips</tp:taxon-name-part></tp:taxon-name></italic> (<tp:taxon-name><tp:taxon-name-part taxon-name-part-type="order">Thysanoptera</tp:taxon-name-part></tp:taxon-name>: <tp:taxon-name><tp:taxon-name-part taxon-name-part-type="subfamily">Phlaeothripinae</tp:taxon-name-part></tp:taxon-name>), pollinators of <italic><tp:taxon-name><tp:taxon-name-part taxon-name-part-type="genus">Macaranga</tp:taxon-name-part></tp:taxon-name></italic> trees in Southeast Asia (<tp:taxon-name><tp:taxon-name-part taxon-name-part-type="family">Euphorbiaceae</tp:taxon-name-part></tp:taxon-name>).</article-title> <source>Zootaxa</source> <volume>3956</volume>(<issue>1</issue>): <fpage>79</fpage>–<lpage>96</lpage>. <ext-link xlink:type="simple" ext-link-type="doi" xlink:href="10.11646/zootaxa.3956.1.4">https://doi.org/10.11646/zootaxa.3956.1.4</ext-link></mixed-citation></ref><ref id="B3"><mixed-citation xmlns:xlink="http://www.w3.org/1999/xlink" xlink:type="simple">
          <institution xlink:type="simple">Bishop Museum</institution> (<year>2002</year>) <source>Hawaiian All-Species Checklist Database</source>. <ext-link xlink:type="simple" ext-link-type="uri" xlink:href="http://hbs.bishopmuseum.org/checklist/query.asp">http://hbs.bishopmuseum.org/checklist/query.asp</ext-link> [accessed 19.i.2017]</mixed-citation></ref></ref-list></tp:taxon-treatment>
