# Supplementary material for: The species of Haplothrips (Thysanoptera, Phlaeothripinae) and related genera recorded from the Hawaiian Islands
Source: Zookeys. 2017 Mar 21;(662):79–92. doi: 10.3897/zookeys.662.12107 (PMC5539360; doi:10.3897/zookeys.662.12107)
Supplement: XML Treatment for Haplothrips davisi [file zookeys.662.12107-treatment6.xml]

<!DOCTYPE tp:taxon-treatment
  PUBLIC "-//TaxonX//DTD Taxonomic Treatment Publishing DTD v0 20100105//EN" "tax-treatment-NSO.dtd">
<tp:taxon-treatment xmlns:tp="http://www.plazi.org/taxpub"><tp:treatment-meta><kwd-group><label>Taxon classification</label><kwd><named-content xmlns:xlink="http://www.w3.org/1999/xlink" content-type="kingdom">Animalia</named-content></kwd><kwd><named-content xmlns:xlink="http://www.w3.org/1999/xlink" content-type="order">Thysanoptera</named-content></kwd><kwd><named-content xmlns:xlink="http://www.w3.org/1999/xlink" content-type="family">Phlaeothripidae</named-content></kwd></kwd-group><mixed-citation publication-type="journal"><person-group><name><surname>Mound</surname><given-names>Laurence A.</given-names></name><name><surname>Matsunaga</surname><given-names>Janis N.</given-names></name></person-group><article-title>The species of <italic><tp:taxon-name><tp:taxon-name-part taxon-name-part-type="genus" reg="Haplothrips">Haplothrips</tp:taxon-name-part></tp:taxon-name></italic> (<tp:taxon-name><tp:taxon-name-part taxon-name-part-type="order">Thysanoptera</tp:taxon-name-part></tp:taxon-name>, <tp:taxon-name><tp:taxon-name-part taxon-name-part-type="subfamily">Phlaeothripinae</tp:taxon-name-part></tp:taxon-name>) and related genera recorded from the Hawaiian Islands</article-title><source>Zookeys</source><day>21</day><month>3</month><year>2017</year><volume>2017</volume><issue>662</issue><fpage>79</fpage><lpage>92</lpage><pub-id pub-id-type="doi">10.3897/zookeys.662.12107</pub-id></mixed-citation></tp:treatment-meta><tp:nomenclature><tp:taxon-name>
              <tp:taxon-name-part taxon-name-part-type="genus" reg="Haplothrips">Haplothrips</tp:taxon-name-part>
              <tp:taxon-name-part taxon-name-part-type="species" reg="davisi">davisi</tp:taxon-name-part>
            </tp:taxon-name><tp:taxon-authority>Bianchi</tp:taxon-authority><tp:nomenclature-citation-list><tp:nomenclature-citation><tp:taxon-name>
                  <tp:taxon-name-part taxon-name-part-type="genus" reg="Haplothrips">Haplothrips</tp:taxon-name-part> <tp:taxon-name-part taxon-name-part-type="species" reg="davisi">davisi</tp:taxon-name-part></tp:taxon-name><comment>Bianchi, 1946: 503.</comment></tp:nomenclature-citation><tp:nomenclature-citation><tp:taxon-name>
                  <tp:taxon-name-part taxon-name-part-type="genus" reg="Haplothrips">Haplothrips</tp:taxon-name-part> <tp:taxon-name-part taxon-name-part-type="species" reg="fissus">fissus</tp:taxon-name-part></tp:taxon-name><comment>Bianchi, 1947: 37. syn. n.</comment></tp:nomenclature-citation></tp:nomenclature-citation-list></tp:nomenclature><tp:treatment-sec sec-type="remarks" id="SECID0ECHAG"><title>Remarks.</title><p>The single female from which <italic><tp:taxon-name><tp:taxon-name-part taxon-name-part-type="species" reg="fissus">fissus</tp:taxon-name-part></tp:taxon-name></italic> was described is identical in structure with specimens <italic>of <tp:taxon-name><tp:taxon-name-part taxon-name-part-type="species" reg="davisi">davisi</tp:taxon-name-part></tp:taxon-name></italic>, except that the two sub-median dorsal anal setae are bifurcate at a point approximately two-thirds along their length (Fig. <xref ref-type="fig" rid="F2">14</xref>). This condition is here <!--PageBreak-->interpreted as teratological, possibly resulting from damage as a pupa, although such aberrations are more commonly associated with damage to the anterior rather than the posterior end of phlaeothripid pupae. Described from nearly 20 specimens taken on Hawaii, both sexes of <italic><tp:taxon-name><tp:taxon-name-part taxon-name-part-type="species" reg="davisi">davisi</tp:taxon-name-part></tp:taxon-name></italic> were collected in July 2016 on Hawaii on Mauna Kea, from dead <italic><tp:taxon-name><tp:taxon-name-part taxon-name-part-type="genus" reg="Acacia">Acacia</tp:taxon-name-part> <tp:taxon-name-part taxon-name-part-type="species" reg="koa">koa</tp:taxon-name-part></tp:taxon-name></italic> bearing lichens, and on Maui on Haleakala at approximately 2500m, from dead <italic><tp:taxon-name><tp:taxon-name-part taxon-name-part-type="genus" reg="Styphelia">Styphelia</tp:taxon-name-part></tp:taxon-name></italic> with lichens. Although similar in general appearance to <italic><tp:taxon-name><tp:taxon-name-part taxon-name-part-type="species" reg="rosai">rosai</tp:taxon-name-part></tp:taxon-name></italic>, the two sense cones on each of antennal segments III and IV are stouter, segment VIII is broad at the base (Fig. <xref ref-type="fig" rid="F3">19</xref>), the major setae on tergite IX are longer than the tube (Fig. <xref ref-type="fig" rid="F2">14</xref>), and the male lacks a sternal pore plate. The pronotal anteromarginal and anteroangular pairs of setae are equally long, but they vary in length from scarcely three to more than five times as long as the pronotal discal setae. In the field, the adults could be mistaken for <italic><tp:taxon-name><tp:taxon-name-part taxon-name-part-type="genus" reg="Karnyothrips">Karnyothrips</tp:taxon-name-part> <tp:taxon-name-part taxon-name-part-type="species" reg="flavipes">flavipes</tp:taxon-name-part></tp:taxon-name></italic>, although the antennae and hind tibiae are dark brown, and in both sexes the fore tarsi lack a prominent tooth.</p></tp:treatment-sec><tp:treatment-sec><!--Section generated to contain objects referenced in tp:taxon-treatment.--><fig id="F2" position="float" orientation="portrait"><label>Figures 11–18.</label><caption><p>Haplothripine species from Hawaii. <bold>11</bold> <italic><tp:taxon-name><tp:taxon-name-part taxon-name-part-type="genus" reg="Leptothrips">Leptothrips</tp:taxon-name-part> <tp:taxon-name-part taxon-name-part-type="species" reg="mali">mali</tp:taxon-name-part></tp:taxon-name></italic> meso and metanotum <bold>12</bold> <italic><tp:taxon-name><tp:taxon-name-part taxon-name-part-type="genus" reg="Karnyothrips">Karnyothrips</tp:taxon-name-part> <tp:taxon-name-part taxon-name-part-type="species" reg="flavipes">flavipes</tp:taxon-name-part></tp:taxon-name></italic> head and prothorax <bold>13</bold> <italic><tp:taxon-name><tp:taxon-name-part taxon-name-part-type="genus" reg="Haplothrips">Haplothrips</tp:taxon-name-part> <tp:taxon-name-part taxon-name-part-type="species" reg="williamsi">williamsi</tp:taxon-name-part></tp:taxon-name></italic> head of holotype <bold>14</bold> <italic><tp:taxon-name><tp:taxon-name-part taxon-name-part-type="genus" reg="Haplothrips">H.</tp:taxon-name-part> <tp:taxon-name-part taxon-name-part-type="species" reg="davisi">davisi</tp:taxon-name-part></tp:taxon-name></italic> (<italic><tp:taxon-name><tp:taxon-name-part taxon-name-part-type="species" reg="fissus">fissus</tp:taxon-name-part></tp:taxon-name></italic> holotype tube and bifurcate anal setae) <bold>15</bold> <italic><tp:taxon-name><tp:taxon-name-part taxon-name-part-type="genus" reg="Haplothrips">H.</tp:taxon-name-part> <tp:taxon-name-part taxon-name-part-type="species" reg="rosai">rosai</tp:taxon-name-part></tp:taxon-name></italic> pronotum <bold>16</bold> <italic><tp:taxon-name><tp:taxon-name-part taxon-name-part-type="genus" reg="Podothrips">P.</tp:taxon-name-part> <tp:taxon-name-part taxon-name-part-type="species" reg="lucasseni">lucasseni</tp:taxon-name-part></tp:taxon-name></italic> fore leg <bold>17</bold> <italic><tp:taxon-name><tp:taxon-name-part taxon-name-part-type="genus" reg="Haplothrips">H.</tp:taxon-name-part> <tp:taxon-name-part taxon-name-part-type="species" reg="leucanthemi">leucanthemi</tp:taxon-name-part></tp:taxon-name></italic> fore wing with duplicated cilia <bold>18</bold> <italic><tp:taxon-name><tp:taxon-name-part taxon-name-part-type="genus" reg="Haplothrips">Haplothrips</tp:taxon-name-part> <tp:taxon-name-part taxon-name-part-type="species" reg="robustus">robustus</tp:taxon-name-part></tp:taxon-name></italic> fore wing without duplicated cilia.</p></caption><graphic xmlns:xlink="http://www.w3.org/1999/xlink" xlink:href="zookeys-662-079-g002.jpg" position="float" orientation="portrait" xlink:type="simple" id="oo_127652.jpg"/></fig><fig id="F3" position="float" orientation="portrait"><label>Figures 19–24.</label><caption><p>Haplothripine species from Hawaii, antennal segments II–VIII. <bold>19</bold> <italic><tp:taxon-name><tp:taxon-name-part taxon-name-part-type="genus" reg="Haplothrips">H.</tp:taxon-name-part> <tp:taxon-name-part taxon-name-part-type="species" reg="davisi">davisi</tp:taxon-name-part></tp:taxon-name></italic> <bold>20</bold> <italic><tp:taxon-name><tp:taxon-name-part taxon-name-part-type="genus" reg="Haplothrips">H.</tp:taxon-name-part> <tp:taxon-name-part taxon-name-part-type="species" reg="gowdeyi">gowdeyi</tp:taxon-name-part></tp:taxon-name></italic> <bold>21</bold> <italic><tp:taxon-name><tp:taxon-name-part taxon-name-part-type="genus" reg="Haplothrips">H.</tp:taxon-name-part> <tp:taxon-name-part taxon-name-part-type="species" reg="kurdjumovi">kurdjumovi</tp:taxon-name-part></tp:taxon-name></italic> <bold>22</bold> <italic><tp:taxon-name><tp:taxon-name-part taxon-name-part-type="genus" reg="Haplothrips">H.</tp:taxon-name-part> <tp:taxon-name-part taxon-name-part-type="species" reg="williamsi">williamsi</tp:taxon-name-part></tp:taxon-name></italic> <bold>23</bold> <italic><tp:taxon-name><tp:taxon-name-part taxon-name-part-type="genus" reg="Priesneria">P.</tp:taxon-name-part> <tp:taxon-name-part taxon-name-part-type="species" reg="doliicornis">doliicornis</tp:taxon-name-part></tp:taxon-name></italic> (segments II–VIII indicated <bold>24</bold> <italic><tp:taxon-name><tp:taxon-name-part taxon-name-part-type="genus" reg="Dolichothrips">D.</tp:taxon-name-part> <tp:taxon-name-part taxon-name-part-type="species" reg="franae">franae</tp:taxon-name-part></tp:taxon-name></italic>.</p></caption><graphic xmlns:xlink="http://www.w3.org/1999/xlink" xlink:href="zookeys-662-079-g003.jpg" position="float" orientation="portrait" xlink:type="simple" id="oo_127653.jpg"/></fig></tp:treatment-sec></tp:taxon-treatment>
