# Supplementary material for: The species of Haplothrips (Thysanoptera, Phlaeothripinae) and related genera recorded from the Hawaiian Islands
Source: Zookeys. 2017 Mar 21;(662):79–92. doi: 10.3897/zookeys.662.12107 (PMC5539360; doi:10.3897/zookeys.662.12107)
Supplement: XML Treatment for Haplothrips gowdeyi [file zookeys.662.12107-treatment7.xml]

<!DOCTYPE tp:taxon-treatment
  PUBLIC "-//TaxonX//DTD Taxonomic Treatment Publishing DTD v0 20100105//EN" "tax-treatment-NSO.dtd">
<tp:taxon-treatment xmlns:tp="http://www.plazi.org/taxpub"><tp:treatment-meta><kwd-group><label>Taxon classification</label><kwd><named-content xmlns:xlink="http://www.w3.org/1999/xlink" content-type="kingdom">Animalia</named-content></kwd><kwd><named-content xmlns:xlink="http://www.w3.org/1999/xlink" content-type="order">Thysanoptera</named-content></kwd><kwd><named-content xmlns:xlink="http://www.w3.org/1999/xlink" content-type="family">Phlaeothripidae</named-content></kwd></kwd-group><mixed-citation publication-type="journal"><person-group><name><surname>Mound</surname><given-names>Laurence A.</given-names></name><name><surname>Matsunaga</surname><given-names>Janis N.</given-names></name></person-group><article-title>The species of <italic><tp:taxon-name><tp:taxon-name-part taxon-name-part-type="genus" reg="Haplothrips">Haplothrips</tp:taxon-name-part></tp:taxon-name></italic> (<tp:taxon-name><tp:taxon-name-part taxon-name-part-type="order">Thysanoptera</tp:taxon-name-part></tp:taxon-name>, <tp:taxon-name><tp:taxon-name-part taxon-name-part-type="subfamily">Phlaeothripinae</tp:taxon-name-part></tp:taxon-name>) and related genera recorded from the Hawaiian Islands</article-title><source>Zookeys</source><day>21</day><month>3</month><year>2017</year><volume>2017</volume><issue>662</issue><fpage>79</fpage><lpage>92</lpage><pub-id pub-id-type="doi">10.3897/zookeys.662.12107</pub-id></mixed-citation></tp:treatment-meta><tp:nomenclature><tp:taxon-name>
              <tp:taxon-name-part taxon-name-part-type="genus" reg="Haplothrips">Haplothrips</tp:taxon-name-part>
              <tp:taxon-name-part taxon-name-part-type="species" reg="gowdeyi">gowdeyi</tp:taxon-name-part>
            </tp:taxon-name><tp:taxon-authority>(Franklin)</tp:taxon-authority></tp:nomenclature><tp:treatment-sec sec-type="remarks" id="SECID0E6KAG"><title>Remarks.</title><p>Widely found in tropical countries around the world, this species is usually recognisable by the pale yellow colour of antennal segments III–VI that are in sharp contrast to the dark brown of the rest of the body. However, on the Hawaiian Islands there is a second species, <italic><tp:taxon-name><tp:taxon-name-part taxon-name-part-type="genus" reg="Haplothrips">Haplothrips</tp:taxon-name-part> <tp:taxon-name-part taxon-name-part-type="species" reg="kurdjumovi">kurdjumovi</tp:taxon-name-part></tp:taxon-name></italic>, that is quite similar in colour and general appearance. Despite the superficial similarities, <italic><tp:taxon-name><tp:taxon-name-part taxon-name-part-type="species" reg="gowdeyi">gowdeyi</tp:taxon-name-part></tp:taxon-name></italic> has antennal segment III scarcely longer than wide, and thus almost sub-spherical (Fig. <xref ref-type="fig" rid="F3">20</xref>), and this segment bears two sense cones. These differences are discussed further below. Although reported as breeding in the inflorescences of grasses, <italic><tp:taxon-name><tp:taxon-name-part taxon-name-part-type="species" reg="gowdeyi">gowdeyi</tp:taxon-name-part></tp:taxon-name></italic> also breeds in other flowers including <tp:taxon-name><tp:taxon-name-part taxon-name-part-type="family">Asteraceae</tp:taxon-name-part></tp:taxon-name> (<xref ref-type="bibr" rid="B14">Mound and Wells 2015</xref>). Despite being widespread and common in tropical countries there have been no detailed studies on its biology.</p></tp:treatment-sec><tp:treatment-sec><!--Section generated to contain objects referenced in tp:taxon-treatment.--><fig id="F3" position="float" orientation="portrait"><label>Figures 19–24.</label><caption><p>Haplothripine species from Hawaii, antennal segments II–VIII. <bold>19</bold> <italic><tp:taxon-name><tp:taxon-name-part taxon-name-part-type="genus" reg="Haplothrips">H.</tp:taxon-name-part> <tp:taxon-name-part taxon-name-part-type="species" reg="davisi">davisi</tp:taxon-name-part></tp:taxon-name></italic> <bold>20</bold> <italic><tp:taxon-name><tp:taxon-name-part taxon-name-part-type="genus" reg="Haplothrips">H.</tp:taxon-name-part> <tp:taxon-name-part taxon-name-part-type="species" reg="gowdeyi">gowdeyi</tp:taxon-name-part></tp:taxon-name></italic> <bold>21</bold> <italic><tp:taxon-name><tp:taxon-name-part taxon-name-part-type="genus" reg="Haplothrips">H.</tp:taxon-name-part> <tp:taxon-name-part taxon-name-part-type="species" reg="kurdjumovi">kurdjumovi</tp:taxon-name-part></tp:taxon-name></italic> <bold>22</bold> <italic><tp:taxon-name><tp:taxon-name-part taxon-name-part-type="genus" reg="Haplothrips">H.</tp:taxon-name-part> <tp:taxon-name-part taxon-name-part-type="species" reg="williamsi">williamsi</tp:taxon-name-part></tp:taxon-name></italic> <bold>23</bold> <italic><tp:taxon-name><tp:taxon-name-part taxon-name-part-type="genus" reg="Priesneria">P.</tp:taxon-name-part> <tp:taxon-name-part taxon-name-part-type="species" reg="doliicornis">doliicornis</tp:taxon-name-part></tp:taxon-name></italic> (segments II–VIII indicated <bold>24</bold> <italic><tp:taxon-name><tp:taxon-name-part taxon-name-part-type="genus" reg="Dolichothrips">D.</tp:taxon-name-part> <tp:taxon-name-part taxon-name-part-type="species" reg="franae">franae</tp:taxon-name-part></tp:taxon-name></italic>.</p></caption><graphic xmlns:xlink="http://www.w3.org/1999/xlink" xlink:href="zookeys-662-079-g003.jpg" position="float" orientation="portrait" xlink:type="simple" id="oo_127653.jpg"/></fig></tp:treatment-sec><ref-list><ref id="B14"><mixed-citation xmlns:xlink="http://www.w3.org/1999/xlink" xlink:type="simple">
          <person-group><name name-style="western"><surname>Mound</surname><given-names>LA</given-names></name><name name-style="western"><surname>Wells</surname><given-names>A</given-names></name></person-group> (<year>2015</year>) <article-title>Endemics and adventives: <tp:taxon-name><tp:taxon-name-part taxon-name-part-type="order">Thysanoptera</tp:taxon-name-part></tp:taxon-name> (<tp:taxon-name><tp:taxon-name-part taxon-name-part-type="class">Insecta</tp:taxon-name-part></tp:taxon-name>) Biodiversity of Norfolk, a tiny Pacific Island.</article-title> <source>Zootaxa</source> <volume>3964</volume>(<issue>2</issue>): <fpage>183</fpage>–<lpage>210</lpage>. <ext-link xlink:type="simple" ext-link-type="doi" xlink:href="10.11646/zootaxa.3964.2.2">https://doi.org/10.11646/zootaxa.3964.2.2</ext-link></mixed-citation></ref></ref-list></tp:taxon-treatment>
