# Supplementary material for: The species of Haplothrips (Thysanoptera, Phlaeothripinae) and related genera recorded from the Hawaiian Islands
Source: Zookeys. 2017 Mar 21;(662):79–92. doi: 10.3897/zookeys.662.12107 (PMC5539360; doi:10.3897/zookeys.662.12107)
Supplement: XML Treatment for Haplothrips graminis [file zookeys.662.12107-treatment8.xml]

<!DOCTYPE tp:taxon-treatment
  PUBLIC "-//TaxonX//DTD Taxonomic Treatment Publishing DTD v0 20100105//EN" "tax-treatment-NSO.dtd">
<tp:taxon-treatment xmlns:tp="http://www.plazi.org/taxpub"><tp:treatment-meta><kwd-group><label>Taxon classification</label><kwd><named-content xmlns:xlink="http://www.w3.org/1999/xlink" content-type="kingdom">Animalia</named-content></kwd><kwd><named-content xmlns:xlink="http://www.w3.org/1999/xlink" content-type="order">Thysanoptera</named-content></kwd><kwd><named-content xmlns:xlink="http://www.w3.org/1999/xlink" content-type="family">Phlaeothripidae</named-content></kwd></kwd-group><mixed-citation publication-type="journal"><person-group><name><surname>Mound</surname><given-names>Laurence A.</given-names></name><name><surname>Matsunaga</surname><given-names>Janis N.</given-names></name></person-group><article-title>The species of <italic><tp:taxon-name><tp:taxon-name-part taxon-name-part-type="genus" reg="Haplothrips">Haplothrips</tp:taxon-name-part></tp:taxon-name></italic> (<tp:taxon-name><tp:taxon-name-part taxon-name-part-type="order">Thysanoptera</tp:taxon-name-part></tp:taxon-name>, <tp:taxon-name><tp:taxon-name-part taxon-name-part-type="subfamily">Phlaeothripinae</tp:taxon-name-part></tp:taxon-name>) and related genera recorded from the Hawaiian Islands</article-title><source>Zookeys</source><day>21</day><month>3</month><year>2017</year><volume>2017</volume><issue>662</issue><fpage>79</fpage><lpage>92</lpage><pub-id pub-id-type="doi">10.3897/zookeys.662.12107</pub-id></mixed-citation></tp:treatment-meta><tp:nomenclature><tp:taxon-name>
              <tp:taxon-name-part taxon-name-part-type="genus" reg="Haplothrips">Haplothrips</tp:taxon-name-part>
              <tp:taxon-name-part taxon-name-part-type="species" reg="graminis">graminis</tp:taxon-name-part>
            </tp:taxon-name><tp:taxon-authority>Hood</tp:taxon-authority></tp:nomenclature><tp:treatment-sec sec-type="remarks" id="SECID0EUNAG"><title>Remarks.</title><p>Described originally from Texas, and the synonymic species <italic>fusca</italic> Moulton from Oahu, this grass-living thrips is known to be widespread through Central America (<xref ref-type="bibr" rid="B10">Mound and Marullo 1996</xref>). In the Senckenberg Museum, Frankfurt, there are five males and five females identified by zur Strassen as this species that were collected on Lanai by Sakimura in August 1957 from <italic><tp:taxon-name><tp:taxon-name-part taxon-name-part-type="genus" reg="Paspalum">Paspalum</tp:taxon-name-part> <tp:taxon-name-part taxon-name-part-type="species" reg="conjugatum">conjugatum</tp:taxon-name-part></tp:taxon-name></italic>, and in the USNM thrips collection, Beltsville, there are two slides of this species, bearing the synonymic name <italic>fusca</italic> Moulton, taken by Sakimura on Oahu in May, 1940, and on Molokai in May 1943. In the Department of Agriculture collection, Honolulu, there are specimens from <italic><tp:taxon-name><tp:taxon-name-part taxon-name-part-type="genus" reg="Pennisetum">Pennisetum</tp:taxon-name-part> <tp:taxon-name-part taxon-name-part-type="species" reg="setaceum">setaceum</tp:taxon-name-part></tp:taxon-name></italic> that were collected in June 1990 on Hawaii. Currently no other records of this species from the Hawaiian Islands have been found.</p><!--PageBreak--></tp:treatment-sec><ref-list><ref id="B10"><mixed-citation xmlns:xlink="http://www.w3.org/1999/xlink" xlink:type="simple">
          <person-group><name name-style="western"><surname>Mound</surname><given-names>LA</given-names></name><name name-style="western"><surname>Marullo</surname><given-names>R</given-names></name></person-group> (<year>1996</year>) <article-title>The Thrips of Central and South America: An Introduction.</article-title> <source>Memoirs on Entomology, International</source> <volume>6</volume>: <fpage>1</fpage>–<lpage>488</lpage>.</mixed-citation></ref></ref-list></tp:taxon-treatment>
