# Supplementary material for: The species of Haplothrips (Thysanoptera, Phlaeothripinae) and related genera recorded from the Hawaiian Islands
Source: Zookeys. 2017 Mar 21;(662):79–92. doi: 10.3897/zookeys.662.12107 (PMC5539360; doi:10.3897/zookeys.662.12107)
Supplement: XML Treatment for Haplothrips robustus [file zookeys.662.12107-treatment12.xml]

<!DOCTYPE tp:taxon-treatment
  PUBLIC "-//TaxonX//DTD Taxonomic Treatment Publishing DTD v0 20100105//EN" "tax-treatment-NSO.dtd">
<tp:taxon-treatment xmlns:tp="http://www.plazi.org/taxpub"><tp:treatment-meta><kwd-group><label>Taxon classification</label><kwd><named-content xmlns:xlink="http://www.w3.org/1999/xlink" content-type="kingdom">Animalia</named-content></kwd><kwd><named-content xmlns:xlink="http://www.w3.org/1999/xlink" content-type="order">Thysanoptera</named-content></kwd><kwd><named-content xmlns:xlink="http://www.w3.org/1999/xlink" content-type="family">Phlaeothripidae</named-content></kwd></kwd-group><mixed-citation publication-type="journal"><person-group><name><surname>Mound</surname><given-names>Laurence A.</given-names></name><name><surname>Matsunaga</surname><given-names>Janis N.</given-names></name></person-group><article-title>The species of <italic><tp:taxon-name><tp:taxon-name-part taxon-name-part-type="genus" reg="Haplothrips">Haplothrips</tp:taxon-name-part></tp:taxon-name></italic> (<tp:taxon-name><tp:taxon-name-part taxon-name-part-type="order">Thysanoptera</tp:taxon-name-part></tp:taxon-name>, <tp:taxon-name><tp:taxon-name-part taxon-name-part-type="subfamily">Phlaeothripinae</tp:taxon-name-part></tp:taxon-name>) and related genera recorded from the Hawaiian Islands</article-title><source>Zookeys</source><day>21</day><month>3</month><year>2017</year><volume>2017</volume><issue>662</issue><fpage>79</fpage><lpage>92</lpage><pub-id pub-id-type="doi">10.3897/zookeys.662.12107</pub-id></mixed-citation></tp:treatment-meta><tp:nomenclature><tp:taxon-name>
              <tp:taxon-name-part taxon-name-part-type="genus" reg="Haplothrips">Haplothrips</tp:taxon-name-part>
              <tp:taxon-name-part taxon-name-part-type="species" reg="robustus">robustus</tp:taxon-name-part>
            </tp:taxon-name><tp:taxon-authority>Bagnall</tp:taxon-authority><tp:nomenclature-citation-list><tp:nomenclature-citation><tp:taxon-name>
                  <tp:taxon-name-part taxon-name-part-type="genus" reg="Haplothrips">Haplothrips</tp:taxon-name-part> <tp:taxon-name-part taxon-name-part-type="species" reg="robustus">robustus</tp:taxon-name-part></tp:taxon-name><comment>Bagnall, 1918: 209.</comment></tp:nomenclature-citation><tp:nomenclature-citation><tp:taxon-name>
                  <tp:taxon-name-part taxon-name-part-type="genus" reg="Haplothrips">Haplothrips</tp:taxon-name-part> <tp:taxon-name-part taxon-name-part-type="species" reg="sesuvii">sesuvii</tp:taxon-name-part></tp:taxon-name><comment>Priesner, 1933: 363. syn. n.</comment></tp:nomenclature-citation></tp:nomenclature-citation-list></tp:nomenclature><tp:treatment-sec sec-type="remarks" id="SECID0ES3AG"><title>Remarks.</title><p>This new synonymy is based on a comparison of a paralectotype of <italic><tp:taxon-name><tp:taxon-name-part taxon-name-part-type="species" reg="sesuvii">sesuvii</tp:taxon-name-part></tp:taxon-name></italic> from Java, on loan from the Senckenberg Museum, Frankfurt, with more than 50 specimens of <italic><tp:taxon-name><tp:taxon-name-part taxon-name-part-type="species" reg="robustus">robustus</tp:taxon-name-part></tp:taxon-name></italic> from across Australia, some of which were earlier compared with the holotype of this species in the Natural History Museum, London (<xref ref-type="bibr" rid="B17">Pitkin 1973</xref>; <xref ref-type="bibr" rid="B11">Mound and Minaei 2007</xref>). These two species were distinguished from each other by <xref ref-type="bibr" rid="B23">zur Strassen (1983)</xref>, who provided seven sets of measurements, including wing width, maxillary bridge width and lengths of setae on tergites VIII and IX, each of which was larger in <italic><tp:taxon-name><tp:taxon-name-part taxon-name-part-type="species" reg="robustus">robustus</tp:taxon-name-part></tp:taxon-name></italic> than in <italic><tp:taxon-name><tp:taxon-name-part taxon-name-part-type="species" reg="sesuvii">sesuvii</tp:taxon-name-part></tp:taxon-name></italic>. However, although zur Strassen provided details of the type specimens of <italic><tp:taxon-name><tp:taxon-name-part taxon-name-part-type="species" reg="sesuvii">sesuvii</tp:taxon-name-part></tp:taxon-name></italic> that he studied, he did not indicate from what specimens of <italic><tp:taxon-name><tp:taxon-name-part taxon-name-part-type="species" reg="robustus">robustus</tp:taxon-name-part></tp:taxon-name></italic> his comparative measurements were taken. Measurements of the paralectotype of <italic><tp:taxon-name><tp:taxon-name-part taxon-name-part-type="species" reg="sesuvii">sesuvii</tp:taxon-name-part></tp:taxon-name></italic> fit well within the range of structural variation that occurs in <italic><tp:taxon-name><tp:taxon-name-part taxon-name-part-type="species" reg="robustus">robustus</tp:taxon-name-part></tp:taxon-name></italic> females from across Australia, and this variation is not unusual for a polyphagous, <!--PageBreak-->widespread species. Although known from Indonesia, Australia, New Hebrides, and Oahu, no male of this species is known, and the possibility exists that it may have been introduced from somewhere in Africa (<xref ref-type="bibr" rid="B11">Mound and Minaei 2007</xref>). In the Hawaiian Islands this thrips is recorded only from Oahu. The first record (<xref ref-type="bibr" rid="B2">Bianchi 1947</xref>), under the name <italic><tp:taxon-name><tp:taxon-name-part taxon-name-part-type="species" reg="sesuvii">sesuvii</tp:taxon-name-part></tp:taxon-name></italic>, was from <italic><tp:taxon-name><tp:taxon-name-part taxon-name-part-type="genus" reg="Sesuvium">Sesuvium</tp:taxon-name-part> <tp:taxon-name-part taxon-name-part-type="species" reg="portulacastrum">portulacastrum</tp:taxon-name-part></tp:taxon-name></italic> [<tp:taxon-name><tp:taxon-name-part taxon-name-part-type="family">Aizoaceae</tp:taxon-name-part></tp:taxon-name>] but specimens have been studied that were collected on Oahu by Sakimura at various dates between 1946 and 1970 from <italic><tp:taxon-name><tp:taxon-name-part taxon-name-part-type="genus" reg="Lipochaeta">Lipochaeta</tp:taxon-name-part></tp:taxon-name></italic> [<tp:taxon-name><tp:taxon-name-part taxon-name-part-type="family">Asteraceae</tp:taxon-name-part></tp:taxon-name>] and <italic><tp:taxon-name><tp:taxon-name-part taxon-name-part-type="genus" reg="Atriplex">Atriplex</tp:taxon-name-part></tp:taxon-name></italic> [<tp:taxon-name><tp:taxon-name-part taxon-name-part-type="family">Chenopodiaceae</tp:taxon-name-part></tp:taxon-name>]. Amongst the Hawaiian thrips fauna it is the only species with broad fore wings that are constricted medially but lack duplicated cilia on the distal posterior margin (Fig. <xref ref-type="fig" rid="F2">18</xref>).</p></tp:treatment-sec><tp:treatment-sec><!--Section generated to contain objects referenced in tp:taxon-treatment.--><fig id="F2" position="float" orientation="portrait"><label>Figures 11–18.</label><caption><p>Haplothripine species from Hawaii. <bold>11</bold> <italic><tp:taxon-name><tp:taxon-name-part taxon-name-part-type="genus" reg="Leptothrips">Leptothrips</tp:taxon-name-part> <tp:taxon-name-part taxon-name-part-type="species" reg="mali">mali</tp:taxon-name-part></tp:taxon-name></italic> meso and metanotum <bold>12</bold> <italic><tp:taxon-name><tp:taxon-name-part taxon-name-part-type="genus" reg="Karnyothrips">Karnyothrips</tp:taxon-name-part> <tp:taxon-name-part taxon-name-part-type="species" reg="flavipes">flavipes</tp:taxon-name-part></tp:taxon-name></italic> head and prothorax <bold>13</bold> <italic><tp:taxon-name><tp:taxon-name-part taxon-name-part-type="genus" reg="Haplothrips">Haplothrips</tp:taxon-name-part> <tp:taxon-name-part taxon-name-part-type="species" reg="williamsi">williamsi</tp:taxon-name-part></tp:taxon-name></italic> head of holotype <bold>14</bold> <italic><tp:taxon-name><tp:taxon-name-part taxon-name-part-type="genus" reg="Haplothrips">H.</tp:taxon-name-part> <tp:taxon-name-part taxon-name-part-type="species" reg="davisi">davisi</tp:taxon-name-part></tp:taxon-name></italic> (<italic><tp:taxon-name><tp:taxon-name-part taxon-name-part-type="species" reg="fissus">fissus</tp:taxon-name-part></tp:taxon-name></italic> holotype tube and bifurcate anal setae) <bold>15</bold> <italic><tp:taxon-name><tp:taxon-name-part taxon-name-part-type="genus" reg="Haplothrips">H.</tp:taxon-name-part> <tp:taxon-name-part taxon-name-part-type="species" reg="rosai">rosai</tp:taxon-name-part></tp:taxon-name></italic> pronotum <bold>16</bold> <italic><tp:taxon-name><tp:taxon-name-part taxon-name-part-type="genus" reg="Podothrips">P.</tp:taxon-name-part> <tp:taxon-name-part taxon-name-part-type="species" reg="lucasseni">lucasseni</tp:taxon-name-part></tp:taxon-name></italic> fore leg <bold>17</bold> <italic><tp:taxon-name><tp:taxon-name-part taxon-name-part-type="genus" reg="Haplothrips">H.</tp:taxon-name-part> <tp:taxon-name-part taxon-name-part-type="species" reg="leucanthemi">leucanthemi</tp:taxon-name-part></tp:taxon-name></italic> fore wing with duplicated cilia <bold>18</bold> <italic><tp:taxon-name><tp:taxon-name-part taxon-name-part-type="genus" reg="Haplothrips">Haplothrips</tp:taxon-name-part> <tp:taxon-name-part taxon-name-part-type="species" reg="robustus">robustus</tp:taxon-name-part></tp:taxon-name></italic> fore wing without duplicated cilia.</p></caption><graphic xmlns:xlink="http://www.w3.org/1999/xlink" xlink:href="zookeys-662-079-g002.jpg" position="float" orientation="portrait" xlink:type="simple" id="oo_127652.jpg"/></fig></tp:treatment-sec><ref-list><ref id="B17"><mixed-citation xmlns:xlink="http://www.w3.org/1999/xlink" xlink:type="simple">
          <person-group><name name-style="western"><surname>Pitkin</surname><given-names>BR</given-names></name></person-group> (<year>1973</year>) <article-title>A revision of the Australian <tp:taxon-name><tp:taxon-name-part taxon-name-part-type="tribe">Haplothripini</tp:taxon-name-part></tp:taxon-name>, with descriptions of three new species (<tp:taxon-name><tp:taxon-name-part taxon-name-part-type="order">Thysanoptera</tp:taxon-name-part></tp:taxon-name>: <tp:taxon-name><tp:taxon-name-part taxon-name-part-type="family">Phlaeothripidae</tp:taxon-name-part></tp:taxon-name>).</article-title> <source>Journal of the Australian Entomological Society</source> <volume>12</volume>: <fpage>315</fpage>–<lpage>339</lpage>. <ext-link xlink:type="simple" ext-link-type="doi" xlink:href="10.1111/j.1440-6055.1973.tb01680.x">https://doi.org/10.1111/j.1440-6055.1973.tb01680.x</ext-link></mixed-citation></ref><ref id="B11"><mixed-citation xmlns:xlink="http://www.w3.org/1999/xlink" xlink:type="simple">
          <person-group><name name-style="western"><surname>Mound</surname><given-names>LA</given-names></name><name name-style="western"><surname>Minaei</surname><given-names>K</given-names></name></person-group> (<year>2007</year>) <article-title>Australian insects of the <italic><tp:taxon-name><tp:taxon-name-part taxon-name-part-type="genus">Haplothrips</tp:taxon-name-part></tp:taxon-name></italic> lineage (<tp:taxon-name><tp:taxon-name-part taxon-name-part-type="order">Thysanoptera</tp:taxon-name-part></tp:taxon-name> – <tp:taxon-name><tp:taxon-name-part taxon-name-part-type="subfamily">Phlaeothripinae</tp:taxon-name-part></tp:taxon-name>).</article-title> <source>Journal of Natural History</source> <volume>41</volume>: <fpage>2919</fpage>–<lpage>2978</lpage>. <ext-link xlink:type="simple" ext-link-type="doi" xlink:href="10.1080/00222930701783219">https://doi.org/10.1080/00222930701783219</ext-link></mixed-citation></ref><ref id="B23"><mixed-citation xmlns:xlink="http://www.w3.org/1999/xlink" xlink:type="simple">
          <person-group><name name-style="western"><surname>zur Strassen</surname><given-names>R</given-names></name></person-group> (<year>1983</year>) <article-title>Thysanopterologische Notizen (6) (<tp:taxon-name><tp:taxon-name-part taxon-name-part-type="class">Insecta</tp:taxon-name-part></tp:taxon-name>: <tp:taxon-name><tp:taxon-name-part taxon-name-part-type="order">Thysanoptera</tp:taxon-name-part></tp:taxon-name>).</article-title> <source>Senckenbergiana biologica</source> <volume>63</volume>: <fpage>191</fpage>–<lpage>209</lpage>.</mixed-citation></ref><ref id="B2"><mixed-citation xmlns:xlink="http://www.w3.org/1999/xlink" xlink:type="simple">
          <person-group><name name-style="western"><surname>Bianchi</surname><given-names>FA</given-names></name></person-group> (<year>1947</year>) <article-title><tp:taxon-name><tp:taxon-name-part taxon-name-part-type="order">Thysanoptera</tp:taxon-name-part></tp:taxon-name> Hawaiiensis I.</article-title> <source>Proceedings of the Hawaiian Entomological Society</source> <volume>13</volume>: <fpage>37</fpage>–<lpage>42</lpage>.</mixed-citation></ref></ref-list></tp:taxon-treatment>
