# Supplementary material for: The species of Haplothrips (Thysanoptera, Phlaeothripinae) and related genera recorded from the Hawaiian Islands
Source: Zookeys. 2017 Mar 21;(662):79–92. doi: 10.3897/zookeys.662.12107 (PMC5539360; doi:10.3897/zookeys.662.12107)
Supplement: XML Treatment for Karnyothrips longiceps [file zookeys.662.12107-treatment15.xml]

<!DOCTYPE tp:taxon-treatment
  PUBLIC "-//TaxonX//DTD Taxonomic Treatment Publishing DTD v0 20100105//EN" "tax-treatment-NSO.dtd">
<tp:taxon-treatment xmlns:tp="http://www.plazi.org/taxpub"><tp:treatment-meta><kwd-group><label>Taxon classification</label><kwd><named-content xmlns:xlink="http://www.w3.org/1999/xlink" content-type="kingdom">Animalia</named-content></kwd><kwd><named-content xmlns:xlink="http://www.w3.org/1999/xlink" content-type="order">Thysanoptera</named-content></kwd><kwd><named-content xmlns:xlink="http://www.w3.org/1999/xlink" content-type="family">Phlaeothripidae</named-content></kwd></kwd-group><mixed-citation publication-type="journal"><person-group><name><surname>Mound</surname><given-names>Laurence A.</given-names></name><name><surname>Matsunaga</surname><given-names>Janis N.</given-names></name></person-group><article-title>The species of <italic><tp:taxon-name><tp:taxon-name-part taxon-name-part-type="genus" reg="Haplothrips">Haplothrips</tp:taxon-name-part></tp:taxon-name></italic> (<tp:taxon-name><tp:taxon-name-part taxon-name-part-type="order">Thysanoptera</tp:taxon-name-part></tp:taxon-name>, <tp:taxon-name><tp:taxon-name-part taxon-name-part-type="subfamily">Phlaeothripinae</tp:taxon-name-part></tp:taxon-name>) and related genera recorded from the Hawaiian Islands</article-title><source>Zookeys</source><day>21</day><month>3</month><year>2017</year><volume>2017</volume><issue>662</issue><fpage>79</fpage><lpage>92</lpage><pub-id pub-id-type="doi">10.3897/zookeys.662.12107</pub-id></mixed-citation></tp:treatment-meta><tp:nomenclature><tp:taxon-name>
              <tp:taxon-name-part taxon-name-part-type="genus" reg="Karnyothrips">Karnyothrips</tp:taxon-name-part>
              <tp:taxon-name-part taxon-name-part-type="species" reg="longiceps">longiceps</tp:taxon-name-part>
            </tp:taxon-name><tp:taxon-authority>(Hood)</tp:taxon-authority></tp:nomenclature><tp:treatment-sec sec-type="remarks" id="SECID0EEHBG"><title>Remarks.</title><p>There is a slide of this species in the USNM collection, Beltsville, taken in quarantine from Hawaii at San Pedro, California in March, 1969, and this is possibly the basis for <italic><tp:taxon-name><tp:taxon-name-part taxon-name-part-type="species" reg="longiceps">longiceps</tp:taxon-name-part></tp:taxon-name></italic> being listed from Hawaii. However, two micropterous females of this species were collected from dead <italic><tp:taxon-name><tp:taxon-name-part taxon-name-part-type="genus" reg="Acacia">Acacia</tp:taxon-name-part> <tp:taxon-name-part taxon-name-part-type="species" reg="koa">koa</tp:taxon-name-part></tp:taxon-name></italic> on Hawaii in July 2016, one at Hakalau, Mauna Kea, the other at Kipuka Ki, Hawaii Volcanoes National Park. Described originally from Illinois, USA, it appears to be widespread south through Central America to Chile and Peru (<xref ref-type="bibr" rid="B10">Mound and Marullo 1996</xref>). It is the same size and colour as <italic><tp:taxon-name><tp:taxon-name-part taxon-name-part-type="species" reg="flavipes">flavipes</tp:taxon-name-part></tp:taxon-name></italic>, but the fore tarsal tooth is minute and the hind tibiae almost completely yellow. Apart from the presence of two pairs of sigmoid setae on the tergites, <italic><tp:taxon-name><tp:taxon-name-part taxon-name-part-type="species" reg="longiceps">longiceps</tp:taxon-name-part></tp:taxon-name></italic> could equally well be placed in <italic><tp:taxon-name><tp:taxon-name-part taxon-name-part-type="genus" reg="Apterygothrips">Apterygothrips</tp:taxon-name-part></tp:taxon-name></italic>, since these two genera are not clearly distinguished by the available generic diagnoses.</p></tp:treatment-sec><ref-list><ref id="B10"><mixed-citation xmlns:xlink="http://www.w3.org/1999/xlink" xlink:type="simple">
          <person-group><name name-style="western"><surname>Mound</surname><given-names>LA</given-names></name><name name-style="western"><surname>Marullo</surname><given-names>R</given-names></name></person-group> (<year>1996</year>) <article-title>The Thrips of Central and South America: An Introduction.</article-title> <source>Memoirs on Entomology, International</source> <volume>6</volume>: <fpage>1</fpage>–<lpage>488</lpage>.</mixed-citation></ref></ref-list></tp:taxon-treatment>
